# Supplementary material for: Genetic Evidence of an Isolation Barrier between Flea Subspecies of Citellophilus tesquorum (Wagner, 1898) (Siphonaptera: Ceratophyllidae)
Source: Insects. 2022 Jan 25;13(2):126. doi: 10.3390/insects13020126 (PMC8879408; doi:10.3390/insects13020126)
Supplement: Supplementary file 1 [file insects-13-00126-s001.zip]

Archive with 3 entries (3 files):
- Figures S1¿CS3.pdf
- S1-1992_Nikitin_Nechaeva_ocr.pdf
- S2-1995_Nikitin_et_al_ocr.pdf
